# Supplementary material for: Metagenomic Insight into the Community Structure of Maize-Rhizosphere Bacteria as Predicted by Different Environmental Factors and Their Functioning within Plant Proximity
Source: Microorganisms. 2021 Jun 30;9(7):1419. doi: 10.3390/microorganisms9071419 (PMC8304108; doi:10.3390/microorganisms9071419)
Supplement: Supplementary file 1 [file microorganisms-09-01419-s001.zip]

Archive with 1 entries (1 files):
- microorganisms-1275321-supplementary.pdf
